# Supplementary material for: Comprehensive Overview of Molecular, Imaging, and Therapeutic Challenges in Rectal Mucinous Adenocarcinoma
Source: Int J Mol Sci. 2025 Jan 7;26(2):432. doi: 10.3390/ijms26020432 (PMC11764815; doi:10.3390/ijms26020432)
Supplement: Supplementary file 1 [file ijms-26-00432-s001.zip]

Archive with 2 entries (2 files):
- ijms-3352885-Supplementary materials S1.pdf
- ijms-3352885-Supplementary materials S2.pdf
